# Supplementary material for: All in This Together? A Preregistered Report on Deservingness of Government Aid During the COVID-19 Pandemic
Source: Journal of Experimental Political Science. 2021 Mar 31:1–18. doi: 10.1017/XPS.2021.10 (PMC8207562; doi:10.1017/XPS.2021.10)
Supplement: Supplementary file 1 [file xpssup.zip]

Archive with 2 entries (2 files):
- S2052263021000105sup001.pdf
- S2052263021000105sup002.pdf
